# Supplementary material for: Identification of lysosomal lipolysis as an essential noncanonical mediator of adipocyte fasting and cold-induced lipolysis
Source: J Clin Invest. 2025 Mar 17;135(6):e185340. doi: 10.1172/JCI185340 (PMC11910232; doi:10.1172/JCI185340)
Supplement: Supporting data values [file jci-135-185340-s194.xlsx]

## Sheet: Fig1
B		Species	Fasted	Lipa	Pnpla2	Lipe	Mgll
	Defour M. et al.,	Mouse	16 h	0.483	0.608	-0.009	-0.353
	Prokesch A. et al.,	Mouse	24 h	0.373	0.349	0.019	-0.341
	Ibrahim M. et al.,	Rat	Phase 2	0.292	0.534	0.117	0.144
			Phase 3	0.368	0.073	-0.868	-0.966
	Nakai Y. et al.,	Rat	24 h	0.504	0.007	-0.228	-0.079
C		no fasting				fasting
	Lipa		66.7219	164.849	68.4295	456.303	179.092	387.858	303.742
	Pnpla2		132.278	78.0509	89.6713	149.79	278.977	236.892	347.813
	Lipe		142.976	65.4673	91.5573	87.3401	153.955	129.594	155.15
	Mgll		200.18	39.1295	60.69	97.4702	81.7191	83.027	64.9501
D		No fasting				fasting
	LIPA	64.2495	158.63	77.1204		580.163	377.035	755.931	219.651
	PNPLA2	80.2839	112.503	107.214		61.7017	75.672	83.4739	86.661
E		Condition	Tissue	Lipa	Pnpla2	Lipe	Mgll
	Liu X. et al.	CL 3h	WAT	0.126	-0.059	0.157	-0.441
	Lee J. et al.	CL 3h	BAT	0.546	0.569	0.319	0.511
	Shan B. et al.	CL 4h	iWAT	0.18608	-1.52585	-1.99491	-0.289734
		CE 24h	iWAT	0.170516	0.286719	0.79004	0.287584
	Li Y. et al.	CE 6h	BAT	-0.77088	-0.637168	-0.596775	0.110582
		CE 24h	BAT	0.781176	0.0311233	-0.308512	1.28253
		CE 48h	BAT	1.03	0.0360289	-0.314926	1.28816
	Yu P. et al.	CE 72h	iWAT	1.28763	0.487244	-0.130717	0.415563
			BAT	2.19483	0.507059	0.663004	1.64973
	Rodo J et al.	CE 96h	iWAT	0.533	0.745	0.402	0.635
			BAT	0.8	0.323	0.005	0.617
F		0								1								3											0								1								3
	Lipa	52.7007	103.457	148.587	100.57	94.6842	104.614	99.956	95.43	115.507	165.699	162.11	163.513	145.393	106.647	134.805	197.091	90.5605	209.189	256.583	216.998	188.068	257.723	153.107	347.499			Lipa	144.268	87.8768	144.546	122.399	54.0477	110	92.239	44.624	703.42	350.46	755.85	404.586	766.897	248.351	1048.83	499.861	521.197	460.954	348.825	397.846	425.665
	Pnpla2	36.9453	98.9128	101.769	101.34	77.2494	134.195	131.487	118.102	128.725	160.159	213.7	133.765	140.314	325.75	308.316	325.039	77.73	205.116	248.321	234.578	223.123	421.421	271.768	263.033			Pnpla2	146.465	136.675	119.08	54.4386	75.657	90.8005	89.3396	87.544	92.4187	56.6739	71.318	55.6193	81.1463	17.9994	80.5728	50.7942	174.857	156.535	177.346	174.317	210.345
G		RT			CE1D			CE3D					RT				CE1D				CE3D
	LIPA	150.63	88.7622	60.6077	285.476	511.549	70.6569	464.741	2625.87	767.088		LIPA	110.442	134.279	85.0773	70.2014		259.219	90.4881	123.442	254.885	214.515	212.984
	PNPLA2	71.0863	129.698	99.2156	101.003	125.913	149.082	127.833	206.785	188.247		PNPLA2	109.558	78.3745	106.765	105.303		43.4053	38.0702	33.2453	49.2476	47.1987	54.629
H	isoproterenol (h)	Lipa						Pnpla2
	0	102.206	118.543	92.406	119.684	61.8259	105.336	108.828	106.463	91.0934	98.0407	83.9892	111.585
	4	75.7836	94.9452	120.685	83.9977	58.6497		77.1579	92.9894	94.9755	83.0145	60.4064
	8		111.466	113.776	136.16	128.901	106.055		82.3938	84.5785	97.1871	96.6582	92.1428
	16	117.493	118.649	133.166	124.105	132.798	139.796	88.5942	78.2382	82.5713	68.9183	80.6706	78.99
	24	140.901	162.237	174.831	116.509	113.903	131.833	81.4793	98.4913	91.7965	78.9642	70.7734	88.8461
J	isoproterenol (h)	Lipa				Pnpla2
	0	80.7634	97.5788	109.986	111.672	129.824	75.0705	124.931	70.1746
	4	115.728	138.496	116.4	133.907	30.3337	79.8088	89.1685	38.0117
	8	161.898	142.908	183.197	185.698		74.4309	90.847	63.196
	16	138.866	122.442	112.742	125.487	51.4284	49.349	38.0535	33.2601
	24	195.923	158.593	147.919	178.151	48.4382	77.9628	40.5709	66.7824
[truncated: 3 more columns]

## Sheet: Fig2
B		WT							A-Lipa
	iWAT	87.898	101.259	76.6216	148.516	140.646	72.6283	72.431	24.3514	31.7299	39.7197	43.949	7.34619	17.1044	26.0116
	BAT		96.3267	95.2348	108.439				6.06276	9.30198	8.43245	6.23181
	eWAT		111.132	84.5867	104.281				31.0556	25.117	24.6285	51.1982
	Liver		120.703	159.15	20.1466				148.598	222.778	168.94	22.591
D		WT							A-Lipa KO
	Adipocyte		89.7888	107.178	98.3214	133.997	104.404	66.3118	13.195	14.819	22.5078	14.784	0.106417	1.78949	9.56013
	SV		130.974	157.3	47.6079	126.809	104.147	33.1622	129.385	137.298	110.88	91.9807	100.974	45.706	75.6394
F	starvation (h)	WT							A-Lipa KO								fasting (h)	Ctrl							A-Lipa KO								fasting (h)	Ctrl							lalistat
	0	1.94767	1.41913	1.02273	1.15486	0.943446	0.784884	1.15486	1.20772	1.26057	1.33985	1.20772	1.65698	1.07558	1.02273		0	0.447628	0.470009	0.425246	0.425246	0.223814	0.246195	0.358102	0.313339	0.313339	0.358102	0.380483	0.447628	0.380483	0.380483		0	0.590508	0.745033	0.957506	0.549117	1.01545	0.827815	0.814018	0.93819	0.960265	1.19481	0.692605	0.471854	0.673289	0.66777	0.609823	0.776076
	4	1.20785	0.627418	0.986733	2.70039	2.78331	0.655058	1.20785	1.29077	2.03704	1.29077	1.40133	0.655058	1.31841	2.06468		4	0.49239	0.514772	0.514772	0.402865	0.425246	0.313339	0.268577	0.402865	0.290958	0.335721	0.313339	0.335721	0.425246	0.49239		16	2.50552	2.55519	2.93322	1.82395	2.11645	2.01159	2.13024	2.35927	2.8394	2.6766	2.32064	2.29856	1.79912	2.52759	1.43764	2.28235
	8	1.23414	1.26057	1.02273	1.23414	1.49841	1.15486	1.23414	1.12844	1.07558	1.12844	0.864165	1.15486	1.04915	1.26057		8	0.402865	0.470009	0.402865	0.559534	0.470009	0.358102	0.335721	0.358102	0.358102	0.380483	0.313339	0.425246	0.447628	0.380483		18	2.76214	3.01049	1.7798	2.65177	1.9564	1.83223	2.52483	1.59768	1.57009	1.51214	1.65287	1.55077	1.63079	1.60596	1.24724
	12	1.12844	1.33985	1.23414	0.9963	1.20772	1.15486	1.26057	0.811311	1.39271	1.12844	1.02273	1.20772	1.15486	1.31343		12	0.402865	0.447628	0.514772	0.425246	0.447628	0.559534	0.537153	0.313339	0.380483	0.380483	0.380483	0.447628	0.447628	0.380483		20	2.51932	2.86976	2.40894	2.25993	2.15232	1.76049	2.43929	1.65563	1.53146	1.59216	1.7936	1.3245	1.47903	1.64735	1.28035
	16	1.73626	1.55127		1.26057	1.73626	1.287	1.89482	1.23414	1.44556	1.60412	1.31343	1.5777	1.55127	1.12844		16	0.626679	0.581916	0.470009	0.49239	0.470009	0.402865	0.581916	0.335721	0.358102	0.447628	0.358102	0.537153	0.447628	0.402865		22	2.44757	2.51656	2.19371	2.11921	2.07782	1.32174	2.05298	1.39625	1.35762	1.79912	1.53698	1.55077	1.72461	1.57285	1.47075
	24	2.02696	1.92125		1.81554	2.07981	2.00053	2.2648	1.73626	1.49841	1.76269	1.60412	1.78911	1.84197	1.78911		24	0.496201	0.567426	0.519943	0.662393	0.61491	0.567426	0.591168	0.448718	0.424976	0.519943	0.496201	0.47246	0.543685	0.401235
G	cold exposure (h)	WT				A-Lipa KO					cold exposure (h)	Ctrl				A-Lipa KO					Lalistat-2 treatment (h)	Ctrl					Lalistat							Lalistat-2 treatment (h)	control						Lalistat-2
	0	1.44015	1.32432	1.51737	0.976834	1.16988	1.78764	1.71043	1.44015		0	0.654528	0.50689	0.457677	0.605315	0.457677	0.50689	0.605315	0.457677		0		1.2771	1.37873	1.10772	1.17547	1.03997	1.2771	1.10772	1.64973	1.10772			0	0.48926	0.369928	0.409706	0.35004	0.409706	0.369928	0.409706	0.48926	0.469372	0.389817	0.449483
	0.5	1.9807	1.74903	1.82625	1.51737	1.20849	1.67182	1.44015	1.40154		0.5	0.70374	0.605315	0.654528	0.654528	0.457677	0.70374	0.70374	0.556102		2		1.64973	1.44648		1.48035	1.20935	1.61585	1.24323	1.4126	1.6836			2	0.469372	0.35004	0.330151	0.35004	0.310263	0.290374	0.210819	0.210819	0.171042	0.190931	0.171042
	1	2.05791	1.78764	1.74903	1.55598	1.13127	1.67182	1.28571	1.40154		1	0.851378	0.752953	0.752953	0.851378	0.457677	0.605315	0.70374	0.556102		2.5		1.61585	1.31098	1.34485	1.34485	0.972222	1.07385	1.07385	1.24323	1.10772			2.5	0.548926	0.48926	0.429594	0.48926	0.469372	0.409706	0.210819	0.190931	0.230708	0.250597	0.210819
	2	1.9807	2.19961	2.01931	1.67182	1.55598	1.71043	1.59459	1.55598		2	1.04823	0.900591	0.851378	1.04823	0.457677	0.556102	0.70374	0.605315		3		1.4126	1.2771	1.34485	1.4126	1.0061	1.17547	1.03997	1.07385	1.2771			3	0.648369	0.429594	0.409706	0.469372	0.449483	0.409706	0.131265	0.210819	0.171042	0.230708	0.210819
											4		0.900591		1.04823	0.408465		0.802165	0.457677		4		1.51423	1.4126	1.31098	1.17547	1.2771	1.07385	1.24323	1.17547	1.48035			4	0.628481	0.429594	0.469372	0.409706	0.35004	0.469372	0.111376	0.171042	0.230708	0.210819	0.190931
H	CL treatment (h)	WT											A-Lipa KO												CL treatment (h)	Ctrl							A-Lipa KO								Lalistat-2 treatment (h)	Ctrl
	0	2.22261	1.6257	1.73104	2.04705	2.81952	2.78441	2.50351	1.51979	2.3413	2.22928	1.55713	1.3448	1.66081	1.73104	1.69593	2.04705	1.83638	1.87149	1.74384	2.30396	1.93054	1.81852		0	0.443906	0.343019	0.443906	0.423729	0.383374	0.343019	0.443906	0.242131	0.322841	0.302663	0.322841	0.363196	0.383374	0.363196		0	1.79688	2.03125	1.84896	2.38583	2.1811	2.04724	2.25459	2.37008
	1	2.64396	2.43329	2.43329	2.67907	3.13553	3.13553	3.3111	2.30396	2.22928	2.22928	2.41598	1.66081	2.11727	1.94171	1.48525	2.11727	2.04705	2.04705	1.85586	2.00523	1.93054	1.85586		1	0.484262	0.524617	0.544794	0.544794	0.585149	0.524617	0.484262	0.262308	0.363196	0.343019	0.322841	0.403551	0.443906	0.363196		2	1.84896	1.82292	1.74479	1.90814	1.82415	2.19948	1.8189	1.65617
	2	2.32795	1.52036	1.52036	2.01194	2.53862	2.43329	2.53862	1.81852	2.00523	2.00523	1.93054	0.99368	1.3448	1.41503	1.09902	1.83638	1.45014	1.87149	1.37043	1.63182	1.74384	1.44511		2	0.484262	0.524617	0.423729	0.504439	0.544794	0.443906	0.66586	0.282486	0.363196	0.322841	0.363196	0.363196	0.423729	0.343019		3	2.57812	2.16146	2.23958	2.33596	2.41207	2.30446
																																									4	2.47396	2.34375	2.05729	2.13911	2.03674	1.96325
[truncated: 25 more columns]

## Sheet: Fig3
B	Ctrl						Lipa KO
	99.29	106.56	104.74	111.58	109.81	68.02	16.59	14.73	15.41	14.58	13.25	15.19
C	Ctrl						Lipa KO
	85.3651	117.04	105.587	108.07	103.331	80.6075	50.019	66.9479	59.4764	59.2529	43.1748	16.4337
D	isoproterenol (h)	Ctrl						Ctrl+isoproterenol						A-Lipa KO						A-Lipa KO+isoproterenol							isoproterenol (h)	Ctrl						Ctrl+isoproterenol						A-Lipa KO						A-Lipa KO+isoproterenol
	0	0.003152	0.003152	0.003152	0.003853			0.003152	0.003152	0.003152	0.003853			0.003152	0.003152	0.003152	0.003853			0.003152	0.003152	0.003152	0.003853				0	0.005132	0.008696	0.012259	0.013685			0.005132	0.008696	0.012259	0.013685			0.005132	0.008696	0.012259	0.013685			0.005132	0.008696	0.012259	0.013685
	1	0.01226	0.015762	0.019265	0.015762	0.015762	0.015762	0.057795	0.054292	0.057795	0.071806	0.061298	0.078812	0.01226	0.01226	0.01226	0.01226	0.008757	0.01226	0.026271	0.019265	0.022768	0.026271	0.022768	0.026271		1	0.014612	0.021739	0.021739	0.016393	0.005702	0.007484	0.030649	0.034212	0.053813	0.068068	0.060941	0.053813	0.011048	0.011048	0.011048	0.019957	0.025303	0.019957	0.037776	0.035994	0.028867	0.035994
	2	0.01226	0.019265	0.019265	0.019265	0.019265	0.019265	0.169883	0.134855	0.169883	0.187397	0.145364	0.180391	0.015762	0.01226	0.019265	0.019265	0.01226	0.015762	0.061298	0.061298	0.057795	0.064801	0.061298	0.064801		2	0.017391	0.013115	0.007413	0.003136	0.020242	0.013115	0.114326	0.118603	0.132858	0.141411	0.132858	0.131433	0.008838	0.001711	0.005987	0.008838	0.034498	0.034498	0.115752	0.107199	0.104348	0.115752
	4	0.022768	0.022768	0.019265	0.022768	0.026271	0.022768	0.327506	0.313495	0.411572	0.331009	0.359031	0.415075	0.019265	0.022768	0.022768	0.022768	0.022768	0.022768	0.110336	0.099828	0.096325	0.110336	0.106834	0.106834		4	0.019957	0.014612	0.014612	0.007484	0.00392	0.011048	0.217748	0.228439	0.23913	0.246258	0.237349	0.224875	0.023521	0.023521	0.028867	0.016393	0.035994	0.048468	0.205274	0.198147	0.183892	0.214184
E	time (h)	No treat			Iso			Iso + Lali				h	No treat			Iso			Iso + Lali
	0	0.006009	0.006009	0.00491	0.006009	0.006009	0.00491	0.006009	0.006009	0.00491		0	0.002904	0.002904	0.002904	0.002904	0.002904	0.002904	0.002904	0.002904	0.002904
	1	0.014461	0.001394	0.010105	0.053662	0.058018	0.062374	0.018817	0.018817	0.014461		1	0.013848	0.017421	0.018314	0.11212	0.111227	0.117481	0.054943	0.043329	0.05137
	2	0.023172	0.010105	0.010105	0.123354	0.136421	0.153844	0.031884	0.040595	0.023172		2	0.008487	0.020101	0.013848	0.233621	0.243448	0.239875	0.093359	0.103186	0.100506
	4	0.010105	0.010105	0.00575	0.149488	0.201757	0.206113	0.040595	0.040595	0.027528		4	0.016528	0.017421	0.019208	0.396218	0.342615	0.376563	0.222901	0.166617	0.221114
F	h	WT				A-Lipa KO				WT + isoproterenol				A-Lipa KO + isoproterenol					h	Ctrl				A-Lipa KO				Ctrl + isoproterenol				A-Lipa KO + isoproterenol
	0	0.017796	0.035511	0.043524	0.043211	0.017796	0.035511	0.043524	0.043211	0.017796	0.035511	0.043524	0.043211	0.017796	0.035511	0.043524	0.043211		0	0.604124	1.13459	1.82514	1.27704	0.604124	1.13459	1.82514	1.27704	0.604124	1.13459	1.82514	1.27704	0.604124	1.13459	1.82514	1.27704
	1	1.35695	1.95312	2.12178	1.79324	1.7039	2.10116	1.81034	1.69638	3.85344	3.24979	4.42871	4.6379	3.66084	4.42573	3.92632	3.41566		1	3.7904	3.59909	2.61982	3.3257	3.28661	3.08572	4.34461	2.58518	5.31263	5.26193	6.68827	6.38654	5.10415	6.13052	6.8927	4.50747
	2	1.44593	2.53018	2.55702	2.18214	2.39054	2.50707	2.49878	2.3841	5.06521	6.38128	8.02649	7.5008	6.40466	6.00379	6.2525	5.46374		2	3.97351	4.32987	4.41115	5.28199	3.07727	4.06843	6.02369	3.71737	8.6952	9.71829	12.5959	12.0277	8.83889	7.36723	8.80251	7.27378
	4	2.15778	3.2848	4.05314	3.2408	3.91642	3.9158	4.38561	3.62199	9.18524	10.1391	11.8813	11.4271	8.93187	8.65779	8.43771	7.51181		4	2.50862	5.06065	6.87422	3.3257	3.07727	4.65806	6.02369	5.60437	15.8583	15.0316	21.8793	18.6761	12.5736	11.784	12.4485	12.6437
G	h	No treat				Isoproterenol				Isoproterenol + Lalistat					h	No treat				Isoproterenol				Isoproterenol + Lalistat
	0	0	0	0	0	0	0	0	0	0	0	0	0		0	0	0	0	0	0	0	0	0	0	0	0	0
	1	1.23038	1.55771	1.81735	1.53756	5.0735	4.42368	5.7225	5.17837	1.53505	1.56315	1.58369	1.29535		1	1.33546	2.12997	1.52615	1.6156	5.71667	6.63162	9.36037	7.72875	4.36817	5.0009	6.08424	6.13077
	2	1.74561	1.85088	1.9133	1.53756	8.9734	6.17692	8.64104	8.01295	2.20917	2.30135	2.46645	2.13165		2	1.94249	2.41781	3.22187	5.40216	13.4635	14.2417	16.0464	13.6923	10.6084	9.89308	10.7644	9.68881
	4	1.74561	1.26454	2.10521	1.10903	8.42923	7.7456	9.93817	9.22776	2.20917	1.56315	1.93679	1.85288		4	5.01457	6.5614	4.96489	3.64276	21.453	20.6899	25.5685	19.4062	13.8811	12.1639	13.2681	12.5354
[truncated: 2 more columns]

## Sheet: Fig4
B	min	Ctrl								A-Lipa KO									cold exposure (h)	control							lalistat
	0		38.4	38	38.15	38.7	38.4	37.75	38.25	38.05	38.45	38.3	38.45	37.95	38.55	39.1	38.9		0	38.75	38.6	38.15	37.9	38.5	38.15	37.7	37.1	37.4	38	37.55
	0.0833333		37.55	37.75	37.55	38.15	37.9	36.65	37.65	37.15	37.05	37.05	36.9	36.4	37.45	37.9	37.5		0.083333	38.35	38.2	37.9	37.45	37.85	37.7	37.45	36.8	36.85	37.55	37.3
	0.25		37.5	37.3	37.1	38.15	37.35	36.4	37.15	36.65	36.8	36.6	36.65	35.8	37	37.1	37.15		0.25	37.3	37.75	37.5	36.55	36.8	36.95	37.15	36.3	36.2	37.1	36.65
	0.5		36.9	36.95	36.85	37.8	36.95	35.9	36.65	36.15	36.4	35.95	36.4	35.25	36.7	36.75	36.55		0.5	36.7	36.5	37.4	35.5	35.3	35.65	36.05	35.8	35.5	35.8	36.6
	0.75		36.7	36.35	36.7	37.65	36.6	35.5	36.4	35.95	36	35.2	36.15	34	36.4	35.5	36.25		0.75	36.25	35.85	36.9	35.05	35.85	35.1	35.9	35.8	34.8	35.8	36.1
	1		36.65	36.5	36.75	37.6	36.3	35	35.9	35.4	35.95	34.7	35.9	33.8	36.25	35.55	36.05		1	35.95	35.4	36.35	34.8	35.45	35.35	35.85	35.8	34.7	35.8	35.95
	2		35.95	36.25	34.3	36.45	34.5		33.85	35.3	35.35	33.65	33.95	32.5	34.1	34.25	34.75		1.5	35.7	34.85	35.5	34.45	35.35	35.8	36.15	35.7	34.8	35.5	35.85
	3		34.5	36.3	33.2	36.3	33.4	33.45	32.95	33.3	34.4	32.6	33.9	29.7	32.7	33.05	33.1		2	36	34.2	36.75	34.2	36.1	36.8	36.45	35.9	34.25	34.45	36.55
	4		33.55	35.75	33.7	34.75	34	32.65	33.45	33.3	33.65	32.5	32.95	27.5	31.8	29.35	26.7		3	36.45	37.35	35.45	36.05	36	32.05	34.7	36.1	32.1	32.55	34.95
	5		33.5	35.35	33.6	34.65	33.85	32.15	34.1	34.65	31.75	30.75	29.8	22.35	26.2	23.15	21		4	34.8	36.75	33.75	34.3	35	32.05	35.8	33.75	28.8	29.9	31.5
	6		33	35	31.85	32.6	31.65	32.55	34.65	35.25	26.45	26.95	21.7	18.1	18.3	14.35	11		5	34.05	36.25	33.65	35.2	35.25	31.4	35.45	35.4	24.05	25.55	27.2
																			6	33.6	35.15	33.4	34.6	35.35	28.9	30.9	33.8	10.05	15.95	19
C	min	WT											A-Lipa KO													control						Lalistat-2
	0	24.9	25.8	25.6	24	25	26.3	25.6	24.8	25.9	25.1	24.7	25.5	27	27.6	24.7	24.3	23.9	24.9	24.9	24.2	25.7	25.9		0	26.5	25.8	29.3	28.3	28.3	25.5	26	25.8	26.9	27.2	26.2	26.3	26
	1	25	26	25.7	24.3	24.9	26.5	25.7	24.6	26.2	25.4	24.9	25.8	26.9	27.8	25	24.4	24.2	25.1	25	24.1	25.9	26.1		1	26.6	25.8	29.3	28.2	28.2	25.3	25.9	25.6	26.5	27.1	26	26.1	25.6
	2	25.1	25.8	25.5	24.3	24.9	26.6	25.6	24.6	26.1	25.5	24.9	25.6	26.8	27.7	24.8	24.3	24	25	25.2	24.4	25.8	26.2		2	26.7	25.8	29.3	28.2	28.2	25.1	25.7	25.5	26.5	27	25.8	26.1	25.5
	3	25	25.7	25.5	24.1	25	26.7	25.6	24.5	26.1	25.5	24.9	25.5	26.7	27.5	24.7	24.3	24	24.9	25	24.3	25.7	25.9		3	26.9	25.8	29.4	28.2	28.3	25.2	25.6	25.4	26.4	27	25.8	26.1	25.4
	4	24.9	25.8	25.7	24	25	26.8	25.5	24.5	26.3	25.4	24.9	25.6	26.7	27.5	24.7	24.3	24	25	24.9	24.1	25.5	25.7		4	27	26	29.5	28.2	28.4	25.1	25.6	25.5	26.4	26.9	25.8	26.1	25.4
	5	24.9	25.7	25.6	24	25	26.9	25.5	24.4	26.3	25.5	25.1	25.4	26.6	27.4	24.7	24.4	24.1	25.1	24.8	24	25.4	25.6		5	27.2	26	29.6	28.2	28.4	25.2	25.7	25.4	26.5	27	25.8	26	25.4
	6	24.9	25.8	25.6	23.9	25.1	26.9	25.5	24.3	26.4	25.6	25.2	25.4	26.6	27.5	24.7	24.4	24.1	25.1	24.7	23.9	25.4	25.5		6	27.4	26.1	29.6	28.2	28.5	25.3	25.7	25.4	26.4	26.9	25.8	26.1	25.4
	7	25	25.8	25.7	24	25.1	27	25.5	24.3	26.4	25.6	25.2	25.4	26.7	27.5	24.8	24.4	24.1	25.1	24.7	23.9	25.4	25.5		7	27.4	26.2	29.6	28.2	28.6	25.4	25.7	25.5	26.5	26.9	25.9	26.1	25.4
	8	25.1	25.9	25.9	24.1	25.2	27.1	25.6	24.4	26.6	25.8	25.4	25.5	26.6	27.5	24.8	24.6	24.3	25.2	24.7	24	25.5	25.4		8	27.6	26.2	29.7	28.3	28.7	25.5	25.9	25.5	26.5	26.9	25.9	26.2	25.5
	9	25.2	25.9	26	24.2	25.1	27.2	25.7	24.5	26.6	25.9	25.5	25.5	26.7	27.6	24.9	24.6	24.3	25.2	24.8	24	25.5	25.4		9	27.8	26.4	29.8	28.3	28.7	25.3	25.9	25.5	26.5	26.9	25.9	26.2	25.5
	10	25.3	26	26.1	24.3	25.2	27.4	25.7	24.4	26.7	26	25.6	25.5	26.8	27.7	25	24.7	24.4	25.3	23.9	24.1	25.6	25.5		10	28	26.5	29.9	28.4	28.8	25.7	25.9	25.4	26.5	26.9	25.9	26.1	25.5
	11	25.4	26	26.1	24.4	25.3	27.4	25.8	24.5	26.8	26.1	25.7	25.5	26.9	27.8	25	24.8	24.5	25.4	23.9	24.2	25.7	25.5		11	28.1	26.6	29.9	28.5	28.9	25.8	25.9	25.5	26.6	26.9	26	26.2	25.5
	12	25.4	26	26.2	24.4	25.3	27.5	25.8	24.5	26.8	26.1	25.7	25.6	26.9	27.8	25.1	24.8	24.6	25.5	24.9	24.2	25.7	25.5		12	28.2	26.7	30	28.3	29	25.9	26	25.5	26.6	26.9	26	26.3	25.5
	13	25.6	26	26.4	24.7	25.4	27.6	25.9	24.6	26.9	26.2	25.8	25.6	26.9	27.9	25.1	24.9	24.7	25.6	25	24.2	25.7	25.5		13	28.2	26.8	30	28.4	29	25.9	26.1	25.5	26.6	27	26	26.2	25.6
	14	25.7	26.1	26.4	24.7	25.4	27.7	26	24.7	27.1	26.3	25.9	25.6	27	27.9	25.1	25	24.7	25.6	25.1	24.2	25.9	25.6		14	28.4	26.9	30	28.5	29.1	26	26.1	25.6	26.7	27	26.1	26.3	25.6
	15	25.8	26	26.5	24.8	25.5	27.7	26	24.7	27.1	26.4	26	25.6	27	28	25.1	25	24.8	25.6	25.2	24.2	25.9	25.6		15	28.5	26.9	30.1	28.4	29.1	26.2	26.2	25.6	26.8	27	26.1	26.3	25.7
	16	25.9	26.1	26.6	24.9	25.6	27.8	26.1	24.8	27.1	26.4	26	25.6	27.1	28.1	25.3	25.1	24.8	25.6	25.3	24.1	26	25.6		16	28.6	27.1	30.2	28.4	29.2	26.3	26.2	25.7	26.8	27.1	26.1	26.4	25.7
	17	25.9	26.1	26.6	25	25.6	27.8	26.1	24.9	27.1	26.5	26	25.6	27.2	28.1	25.2	25.1	24.9	25.6	25.3	24.2	26.1	25.6		17	28.8	27.2	30.2	28.4	29.3	26.4	26.4	25.7	27	27.1	26.1	26.5	25.7
	18	26	26.1	26.7	25.1	25.6	27.9	26.1	25.5	27.1	26.6	26	25.5	27.2	28.1	25.3	25.2	25	25.7	25.3	24.2	26.1	25.6		18	28.8	27.3	30.3	28.9	29.4	26.4	26.4	25.8	26.9	27.1	26.1	26.4	25.8
	19	26.1	26.1	26.7	25.2	25.7	28	26.1	25	27.2	26.5	26.1	25.6	27.2	28.1	25.3	25.2	25	25.7	25.4	24.2	26.1	25.6		19	28.9	27.4	30.3	28.6	29.5	26.6	26.4	25.8	26.9	27.2	26.2	26.9	25.8
	20	26.1	26.3	26.8	25.3	25.8	28	26.1	25	27.3	26.6	26.1	25.5	27.3	28.1	25.3	25.3	25	25.7	25.4	24.2	26.2	25.6		20	29	27.5	30.4	28.7	29.6	26.6	26.5	25.9	27	27.2	26.2	26.6	25.9
	21	26.3	26.2	26.9	25.5	25.8	28.6	26.2	25	27.3	26.6	26.2	25.5	27.3	28.2	25.3	25.3	25	25.7	25.4	24.1	26.3	25.6		21	29	27.5	30.5	28.4	29.7	26.8	26.5	25.8	27	27.3	26.2	26.6	25.9
	22	26.3	26.2	26.9	25.6	25.8	28.2	26.3	25	27.4	26.6	26.2	25.6	27.3	28.2	25.4	25.3	25.1	25.8	25.5	24	26.3	25.6		22	29.1	27.7	30.5	28.4	29.8	26.7	26.6	26	27.1	27.3	26.2	26.6	26
	23	26.3	26.2	27	25.6	25.9	28.2	26.2	25.1	27.5	26.7	26.3	25.6	27.3	28.1	25.4	25.4	25.1	25.7	25.5	24.1	26.3	25.6		23	29.3	27.7	30.6	28.5	29.8	26.8	26.6	26	27.1	27.4	26.2	26.7	26
	24	26.3	26.2	27	25.6	25.9	28.2	26.3	25.1	27.6	26.7	26.3	25.6	27.3	28.1	25.4	25.4	25.2	25	25.5	24	26.3	25.6		24	29.3	27.9	30.5	28.4	29.8	26.9	26.6	26	27.2	27.4	26.3	26.8	26.2
	25	26.4	26.2	27.1	25.8	26	28.3	26.3	24.9	27.6	26.7	26.7	25.7	27.3	28.2	25.5	25.5	25.3	25.8	25.5	24	26.3	25.6		25	29.4	28	30.7	28.4	30	27	26.9	26.1	27.2	27.5	26.2	26.7	26.3
	26	26.5	26.3	27.2	25.8	26	28.3	26.3	25.1	27.7	26.8	26.7	25.7	27.3	28.2	25.5	25.5	25.3	25.9	25.6	24	26.3	25.5		26	29.4	28.1	30.7	28.4	30.2	27	26.5	26.1	27.3	27.5	26.3	26.7	26.2
	27	26.5	26.3	27.2	25.9	26.1	28.4	26.4	25.2	27.9	26.8	26.5	25.7	27.2	28.2	25.6	25.5	25.3	25.8	25.6	24	26.4	25.6		27	29.5	28.1	30.7	28.4	30.2	27.1	26.7	26.1	27.2	27.6	26.2	26.8	26.2
	28	26.6	26.4	27.2	26	26.1	28.4	26.4	24.9	27.9	26.8	26.5	25.7	27.2	28.2	25.5	25.5	25.4	25.9	25.7	23.9	26.4	25.5		28	29.6	28.1	30.7	28.4	30.3	27.1	26.8	26.2	27.3	27.6	26.2	26.8	26.2
	29	26.6	26.4	27.2	26.1	26.2	28.4	26.4	25.1	27.9	26.8	26.8	25.8	27.1	28.3	25.5	25.6	25.4	25.9	25.7	23.9	26.4	25.5		29	29.6	28.3	30.7	28.4	30.4	27.2	26.7	26.2	27.3	27.6	26.3	26.8	26.3
	30	26.6	26.5	27.3	26.2	26.2	28.5	26.4	25.1	27.9	26.8	26.7	25.8	27.1	28.3	25.6	25.6	25.4	25.9	25.7	24	26.4	25.5		30	29.7	28.3	30.8	28.3	30.4	27.2	26.7	26.3	27.3	27.7	26.3	26.8	26.3
	31	26.7	26.6	27.3	26.3	26.3	28.6	26.4	25.1	28.3	27	26.9	25.8	27.1	28.3	25.6	25.7	25.4	25.9	25.8	24	26.5	25.5		31	29.8	28.3	30.8	28.4	30.5	27.3	26.8	26.3	27.4	27.8	26.3	26.8	26.4
	32	26.8	26.7	27.4	26.4	26.3	28.7	26.5	25.1	28.1	27.1	26.7	25.8	27	28.2	25.6	25.7	25.5	26	25.7	24	26.5	25.5		32	29.8	28.4	30.9	28.4	30.6	27.3	26.8	26.4	27.3	27.8	26.4	26.9	26.4
	33	26.9	26.8	27.4	26.5	26.3	28.7	26.5	25.2	28	27.1	26.8	25.9	27	28.3	25.6	25.7	25.5	26	25.8	24.1	26.5	25.6		33	29.8	28.4	30.9	28.4	30.6	27.3	26.8	26.4	27.3	27.8	26.4	26.9	26.4
	34	26.9	26.8	27	26.5	26.4	28.8	26.5	25.1	28	27.1	26.8	25.9	26.9	28.2	25.6	25.6	25.5	26.1	25.8	24.1	26.5	25.5		34	30.1	28.6	30.8	28.4	30.7	27.4	26.8	26.4	27.4	28	26.4	26.9	26.5
	35	26.9	26.8	27.5	26.5	26.4	28.7	26.5	25.1	28	27.2	26.9	25.9	26.9	28.2	25.6	25.8	25.5	26.1	25.9	24.1	26.5	25.4		35	30.2	28.8	30.8	28.4	30.8	27.5	26.8	26.5	27.5	28	26.4	27	26.5
	36	27	26.9	27.6	26.7	26.4	28.8	26.5	24.8	28.1	27.2	26.9	25.9	26.9	28.2	25.5	25.8	25.5	26.1	25.9	24.2	26.5	25.4		36	30.3	28.9	30.8	28.4	30.9	27.7	26.9	26.6	27.4	28	26.4	27	26.6
	37	27	26.9	27.6	26.7	26.5	28.8	26.6	25.1	28.1	27.3	26.9	25.9	26.9	28.2	25.5	25.8	25.7	26.2	25.9	24.2	26.5	25.5		37	30.3	28.9	30.7	28.5	30.9	27.7	26.9	26.5	27.5	28.1	26.5	27.1	26.6
	38	27	27	27.6	26.8	26.5	28.9	26.6	25.1	28.2	27.2	27	25.9	26.9	28.2	25.5	25.8	25.6	26.2	26	24.2	26.9	25.5		38	30.3	29	30.7	28.5	30.9	27.7	27	26.5	27.5	28.1	26.5	27	26.7
	39	27	27.1	27.6	26.9	26.5	29	26.6	25.3	28.2	27.2	27.1	25.9	26.9	28.2	25.5	25.9	25.6	26.2	26	24.2	26.5	25.5		39	30.3	29.1	30.8	28.4	30.9	27.8	27	26.6	27.5	28.2	26.5	27.1	26.7
	40	27	27.1	27.6	26.9	26.5	28.9	26.6	25.2	28.2	27.2	27	25.9	26.9	28.2	25.5	25.8	25.7	26.2	26	24.2	26.5	25.5		40	30.4	29.2	30.8	28.4	30.9	27.8	27	26.6	27.6	28.2	26.5	27.1	26.7
	41	27.1	27.2	27.6	27	26.5	29.1	26.6	25.2	28.1	27.4	27	25.9	26.9	28.2	25.5	25.9	25.7	26.2	26	24.3	26.5	25.5		41	30.5	29.4	30.5	28.4	31	28	27	26.7	27.6	28.2	26.6	27.1	26.8
	42	27.2	27.3	27.7	27.3	26.4	29	26.6	25.3	28.2	27.4	27	25.9	26.9	28.2	25.5	25.9	25.8	26.2	26	24.3	26.6	25.5		42	30.4	29.4	30.6	28.5	30.9	28.1	27	26.7	27.7	28.2	26.8	27.2	26.7
	43	27.2	27.4	27.7	27.4	26.5	29.1	26.5	25.4	28.2	27.4	27	25.9	27	28.2	25.5	26	25.8	26.3	25.9	24.3	26.6	25.5		43	30.5	29.4	30.7	28.4	31	28.1	27	26.8	27.6	28.3	26.6	27.1	26.8
	44	27.2	27.5	27.6	27.3	26.5	29.2	26.6	25.4	28.3	27.4	27	25.9	26.9	28.2	25.5	26	25.7	26.3	26.1	24.3	26.6	25.5		44	30.4	29.5	30.7	28.4	31	28.2	27.1	26.8	27.8	28.3	26.6	27.2	26.8
	45	27.2	27.5	27.8	27.3	26.6	29.1	26.7	25.5	28.3	27.4	27.1	25.9	26.9	28.1	25.4	26.1	25.8	26.3	26	24.3	26.7	25.5		45	30.4	29.5	30.8	28.4	31	28.3	27	26.9	27.8	28.3	26.6	27.2	26.9
	46	27.2	27.6	27.8	27.6	26.6	29.6	26.6	25.5	28.3	27.5	27.2	25.9	27	28.1	25.4	26.1	25.8	26.3	26	24.4	26.6	25.5		46	30.4	29.5	30.8	28.3	31.1	28.4	27.1	26.8	27.8	28.4	26.6	27.3	27
	47	27.2	27.6	27.8	27.5	26.6	29.2	26.7	25.6	28.3	27.4	27.1	25.9	27	28.1	25.4	26	25.8	26.4	26.1	24.5	26.7	25.5		47	30.4	29.5	30.8	28.3	31.1	28.3	27.1	26.8	27.8	28.4	26.6	27.3	27
	48	27.2	27.7	27.8	27.6	26.6	29.7	26.6	25.6	28.3	27.4	27	25.9	27	28	25.3	26.1	25.9	26.3	26	24.5	26.7	25.5		48	30.4	29.8	30.9	28.4	31.1	28.5	27.1	26.9	27.8	28.5	26.7	27.4	27
	49	27.2	27.8	27.9	27.6	26.6	29.2	26.6	25.5	28.3	27.4	27	25.8	27.1	27.9	25.4	26.1	25.9	26.3	26	24.5	26.8	25.5		49	30.5	29.8	30.9	28.3	31.1	28.5	27.2	26.9	27.8	28.6	26.7	27.4	27
	50	27.2	27.8	27.9	27.6	26.7	29.2	26.6	25.6	28.3	27.5	27.1	25.9	27.2	27.9	25.3	26.1	26	26.2	26.1	24.5	26.7	25.5		50	30.5	29.8	31	28.4	31.2	28.6	27.2	27	27.9	28.5	26.7	27.4	27
	51	27.3	27.8	27.9	27.7	26.7	29.2	26.7	25.8	28.4	27.6	27.1	26	27.3	27.9	25.2	26.2	25.9	26.2	26.1	24.5	26.8	25.5		51	30.5	29.8	31	28.3	31.1	28.6	27.3	27	27.9	28.6	26.7	27.4	27.1
	52	27.3	27.9	28	27.8	26.8	29.3	26.6	25.6	28.4	27	27.1	26	27.3	27.9	25.2	26.2	26	26.1	26.2	24.5	26.8	25.5		52	30.6	29.8	31.1	28.4	31.2	28.6	27.2	27	27.9	28.6	26.7	27.4	27.1
	53	27.3	28	28	27.8	26.8	29.4	26.7	25.6	28.4	27.7	27.1	25.9	27.3	27.9	25.2	26.2	25.9	26	26.1	24.5	26.8	25.5		53	30.6	29.8	31.2	28.3	31.2	28.6	27.3	27.1	28	28.6	26.8	27.4	27.1
	54	27.3	28	28	27.9	26.9	29.4	26.7	25.6	28.5	27.5	27.1	25.9	27.4	27.9	25.2	26.2	26	26.1	26.1	24.5	26.8	25.5		54	30.6	29.8	31.2	28.3	31.2	28.8	27.3	27.2	28	28.7	26.8	27.4	27.1
	55	27.3	28	28	27.9	26.9	29.5	26.6	25.5	28.4	27.6	27.1	25.9	27.5	27.8	25.2	26.2	26	26.1	26	24.6	26.8	25.5		55	30.7	29.8	31.3	28.3	31.3	28.7	27.4	27.2	28	28.7	26.8	27.4	27.1
	56	27.3	28	28	27.9	26.9	29.5	26.6	25.4	28.4	27.6	27.1	25.9	27.5	27.8	25.1	26.3	26.1	26.1	26.1	24.6	26.9	25.5		56	30.7	29.8	31.3	28.4	31.3	28.8	27.4	27.2	28	28.7	26.8	27.4	27.1
	57	27.3	28.1	28.1	28	27.3	29.6	26.5	25.6	28.5	27.6	27.1	26	27.6	27.8	25.2	26.3	26.1	26.1	26.1	24.5	26.8	25.5		57	30.8	30	31.3	28.3	31.3	28.8	27.4	27.2	28.1	28.8	26.8	27.5	27.3
	58	27.3	28.1	28.1	28.1	27	29.6	26.6	25.6	28.6	27.6	27.3	26	27.6	27.8	25.1	26.3	26.1	26.1	26.1	24.6	26.9	25.5		58	30.8	30	31.3	28.3	31.3	28.9	27.5	27.3	28.1	28.9	26.8	27.5	27.3
	59	27.3	28.1	28.1	28.2	26.9	29.6	26.6	25.6	28.6	27.6	27.3	26	27.5	27.8	25.2	26.4	26.2	26.1	26	24.6	26.9	25.6		59	30.7	29.9	31.4	28.5	31.3	28.9	27.5	27.4	28.2	28.9	26.9	27.7	27.3
	60	27.4	28.1	28.1	28.2	26.9	29.7	26.6	25.6	28.6	27.6	27.3	26	27.6	27.8	25.2	26.3	26.1	26.2	26.1	24.6	26.9	25.5		60	30.7	29.9	31.3	28.4	31.4	29	27.5	27.3	28.2	28.9	27	27.7	27.3
D	time (min)	Ctrl							A-Lipa KO									CL treatment (min)	Ctrl													Lalistat
	0	17	18	15	17	16	18		17	17	19	17	15	24	15			0	17	24	22	19		23	18	19	12	13	19	18	22	1	22	20	21	20	25	23	19	14	1	15	20	15
	10	16	16	14	15	15	17		16	15	17	15	14	21	13			10	16	23	20	17		21	16	18	16	15	21	19	21	1	21	19	19	17	23	21	17	16	1	16	20	16
	20	16	17	15	17	14	16		15	17	18	17	14	18	13			20	14	22	18	16		19	16	19	21	15	20	19	20	1	19	17	19	16	21	19	16	16	1	15	19	16
	30	11	11	10	14	5	7		11	12	13	14	6	17	6			30	14	20	15	10		16	10	15	20	11	16	18	19	2	15	14	12	10	11	14	11	13	2	12	18	16
	40	24	16	20	22	12	17		16	18	22	20	13	15	11			40	17	34	27	16		27	18	22	29	19	23	14	15	1	20	17	15	14	16	17	15	18	1	17	14	11
	50	32	26	30	30	18	25		25	28	28	26	19	15	17			50	27	43	37	22		37	27	29	34	21	30	24	24	1	28	22	20	18	21	21	20	23	0	24	20	18
	60	38	33	37	36	21	30		29	34	29	28	22	7	21			60	35	53	44	27		44	32	32	36	29	33	30	30	0	35	24	24	22	25	28	24	28	1	27	27	24
	70	43	40	46	40	23	32		33	38	33	31	24	12	24			70	40	60	54	30		50	36	33	39	34	40	33	34	0	41	25	27	25	26	31	25	28	1	30	30	28
	80	47	44	48	42	23	33		37	49	37	33	26	17	26			80	45	55	46	32		52	40	35	44	38	35	36	36	0	47	26	29	27	28	34	26	31	1	31	31	30
	90	44	40	42	51	24	52		48	49	25	28	27	21	26			90	52	58	50	33		52	45	35	43	41	39	38	38	0	52	26	32	28	29	39	27	35	1	33	31	32

## Sheet: Fig5
A		Species	Cause	Lipa	Pnpla2	Lipe	Mgll
	Li S. et al.	Rat	HFHSD	0.726	-0.045	-0.187	0.318
	Nagashimada M. et al.,	Mouse	HFD	3.931	0.607	0.729	0.831
	Svahn S.L. et al.,	Mouse	HFD	1.961	-0.551	-0.566	-0.165
	Li L.M. et al.,	Mouse	HFD	1.165	-0.386	0.028	0.139
	Ferrante A.W. et al.,	Mouse	HFD	2.024	-0.041	-0.248	0.37
		Mouse	ob/ob	1.764	-1.767	-2.637	-1.267
B		ND										HFD
	Lipa	109.871	98.3456	81.3356	108.094	71.2243	93.4375	123.383	149.76	68.1176	96.4322	144.789		490.715	680.508	348.157	276.89	232.305	212.849
	Pnpla2	108.366	159.974	26.3452	43.3062	54.429	132.98	168.86	121.02	65.1574	119.562	100.249	34.044	96.2301	94.4061	53.7707	109.781	54.9053	100.259
	Lipe	97.8018	123.865	28.5943	59.2755	58.1846	133.932	188.678	126.351	71.2128	112.105	145.427	24.4543	124.18	86.7029	45.3321	101.273	59.1379	112.467
	Mgll	79.0381	130.894	40.6268	73.3392	55.6485	147.675	165.24	100.895	71.1927	135.451	94.2842	22.5415	91.8935	79.9195	49.9135	84.6435	58.1128	96.0745
C		adipocyte-ND						adipocyte-HFD
	Lipa	115.745	80.9566	99.5253		113.59	90.1832	193.279	349.548	351.614	666.429	208.463	335.69
	Pnpla2	170.117	93.6307	77.0669		54.5487	104.636	127.108	101.278	91.4619	68.3895	92.1265	86.0165
	Lipe	128.937	112.466	87.1129		65.782	105.702	154.566	142.673	109.797	77.7716	115.7	110.007
	Mgll	117.172	104.05	103.296		94.6391	80.8424	123.886	92.1992	102.699	92.3439	104.755	101.046
D	Lipa(mRNA expression)	body weight (g)		Lipa(mRNA expression)	fat mass (g)		Lipa(mRNA expression)	fat mass (g)
	109.871	28.4		109.871	24.4		109.871	24.4
	98.3456	27.8		98.3456	28.9		98.3456	28.9
	81.3356	24.6		81.3356	28.1		81.3356	28.1
	108.094	28.7		108.094	30.1		108.094	30.1
	71.2243	30.2		71.2243	28.6		71.2243	28.6
	93.4375	25		93.4375	25.6		93.4375	25.6
	123.383	28.3		123.383	28.3		123.383	28.3
	149.76	27.4		149.76	27.9		149.76	27.9
	68.1176	23.4		68.1176	23.7		68.1176	23.7
	96.4322	27.4		96.4322	27.6		96.4322	27.6
	144.789	32.4		144.789	32		144.789	32
	490.715	44.6		490.715	30.6		490.715	30.6
	680.508	38.6		680.508	39.7		680.508	39.7
	348.157	38.7		348.157	39		348.157	39
	276.89	31.1		276.89	31.6		276.89	31.6
	232.305	31.6		232.305	36		232.305	36
	212.849	35.4		212.849	31.8		212.849	31.8
F		WT												A-Lipa KO
	iWAT	199	193.7	176.7	206.5	176.6	187.5	181.6	167.7	172.7	250.7			238.8	182.9	227.4	170.2	315.5	242.8	255.5	250.4	167	146.7	263.6
	eWAT	226.9	323.4	222.5	337.5	352	355.4	277.2	289	276.9				312.8	254.2	339.6	329.1	352.8	331.2	326.8	410.3	274.1	251.8	448.2
	BAT	38.9	44.9	39.1	48.4		45.3	44.6	28.2	24.7	41.6			45.8	36.3	39.6	41.8	54.9	52.9	43.2	43.3	43.2		40.2
G	adipocyte area (μm2)	WT						A-Lipa KO								< 500 μm2						> 500 μm2
	0	0	0	0	0	0	0	0	0	0	0	0	0		WT	73.1554	73.0324	71.1316	75.1027	72.2538	66.6406	26.8446	26.9676	28.8684	24.7329	27.7462	33.3594
	100	24.3328	27.4306	22.5173	16.3517	44.5076	39.8438	30.3167	20.1474	23.7166	9.24574	34.8222	29.4286		A-Lipa KO	58.371	57.8624	53.0801	29.8054	66.005	43.1429	41.629	42.1376	46.9199	70.1946	33.995	56.8571
	150	18.6028	18.5185	16.1663	11.0107	7.76515	7.26562	11.7647	12.7764	11.6016	3.89294	7.44417	4.57143
	300	12.2449	10.1852	12.933	20.0493	7.00758	8.51562	9.04977	10.688	6.67351	5.83942	8.933	4.19048
	400	10.4396	8.91204	11.8938	16.023	6.91288	5.07812	4.52489	8.35381	7.18686	4.0146	7.94045	3.04762
	500	7.53532	7.98611	7.62125	11.668	6.06061	5.9375	2.71493	5.89681	3.90144	6.81265	6.86518	1.90476
	600	5.80848	6.01852	7.96767	7.14873	3.0303	5.9375	2.71493	5.52826	4.82546	5.10949	6.20347	2.38095
	700	4.94505	4.51389	4.15704	4.43714	4.26136	4.14062	3.61991	5.03686	5.54415	5.96107	4.88007	1.80952
	800	3.92465	2.77778	3.81062	4.10846	3.78788	3.4375	3.61991	4.54545	3.49076	4.86618	3.8048	2.19048
	900	3.53218	2.19907	2.30947	2.54725	2.46212	2.96875	2.71493	4.05405	3.6961	4.74453	3.63937	2
	1000	1.80534	2.19907	2.194	1.72555	3.40909	3.51562	3.61991	4.1769	4.00411	6.44769	2.89495	3.14286
	1200	2.66876	2.5463	4.50346	2.71159	4.07197	5.23438	4.97738	6.26536	4.82546	9.73236	4.54921	6.09524
	1400	1.33438	1.15741	1.50116	1.23254	2.27273	3.67188	3.16742	4.29975	4.20945	7.66423	2.97767	4
	1600	1.0989	1.27315	1.38568	0.493016	1.51515	2.34375	3.16742	2.2113	3.79877	6.81265	1.40612	4.85714
	1800	0.706436	1.15741	0.115473	0.164339	0.757576	0.78125	3.16742	1.59705	2.05339	5.59611	1.2407	4.28571
	2000	0.470958	0.810185	0.34642	0.082169	0.757576	0.703125	0	0.982801	2.05339	3.28467	0.413565	3.52381
	2500	0.235479	1.38889	0.34642	0.082169	0.757576	0.3125	5.42986	1.9656	3.38809	4.98783	0.992556	7.61905
	3000	0.078493	0.694444	0.115473	0	0.284091	0.15625	3.61991	0.982801	3.38809	2.6764	0.496278	6.09524
	3500	0.078493	0.231481	0.115473	0	0.094697	0.078125	0.904977	0.36855	0.718686	1.09489	0.165426	3.33333
	4000	0.156986	0	0	0	0.094697	0.078125	0.904977	0.12285	0.616016	1.09489	0	3.04762
	4500	0	0	0	0	0.189394	0	0	0	0.308008	0	0.165426	0.666667
	5000	0	0	0	0	0	0	0	0	0	0.121655	0.165426	1.80952
	adipocyte area (μm2)	WT						A-Lipa KO								< 2000 μm2						> 2000 μm2
	50	0	0	0	0	0	0	0	0	0	0	0	0		WT	86.747	88.4013	77.0909	87.5	85.9964	75.6061	13.253	11.5988	22.9091	12.5	14.0036	24.3939
	200	11.8474	7.21003	8.72727	19.1177	20.6463	21.5151	14.2395	22.7273	11.4114	14.8751	14.5805	8.76565		A-Lipa KO	75.7282	80	79.2793	72.6384	70.9766	58.4973	24.2718	20	20.7207	27.3616	29.0234	41.5027
	400	12.6506	10.0313	10.9091	9.80392	15.4399	10.303	15.8576	14.5455	15.9159	10.532	10.5915	7.8712
	600	9.63855	11.2853	13.0909	13.2353	10.0539	7.12121	8.73786	15.4545	9.00901	7.92617	5.50206	5.9034
	800	8.63454	11.2853	7.63636	11.7647	9.69479	7.42424	5.17799	7.27273	7.20721	7.05755	6.18982	6.61896
	1000	10.0402	11.9122	4.72727	7.35294	7.36086	5.15151	8.73786	5.45455	6.60661	5.86319	6.74003	6.44007
	1200	8.43374	7.83699	9.09091	7.10784	6.82226	5	5.17799	5.45455	6.90691	4.99457	5.22696	5.54562
	1400	7.83132	8.46395	8.36364	4.41176	5.20646	7.12121	3.88349	2.72727	6.60661	6.84039	8.2531	4.29338
	1600	7.42972	6.26959	5.81818	3.67647	3.7702	3.63636	6.47249	0.909091	6.60661	4.34311	4.81431	4.47227
	1800	5.42169	6.89655	5.09091	5.39216	4.12926	3.93939	3.23625	1.81818	4.5045	5.53746	4.67675	4.83005
	2000	4.81928	7.21003	3.63636	5.63725	2.87253	4.39394	4.20712	3.63636	4.5045	4.66884	4.40165	3.75671
	2200	4.01606	2.82132	3.63636	2.69608	2.693	3.0303	3.23625	3.63636	3.3033	3.80022	5.08941	3.9356
	2400	2.40964	2.19436	4	2.94118	2.33393	1.9697	2.26537	4.54545	2.1021	3.69164	4.95186	6.08229
	2600	1.40562	2.19436	3.27273	2.69608	1.97487	3.93939	3.88349	4.54545	4.2042	3.25733	2.88858	5.00894
	2800	2.00803	0.626959	2.90909	0.735294	1.97487	2.72727	2.91262	0	1.8018	4.01737	3.43879	3.9356
	3000	1.80723	0.940439	3.27273	0.980392	1.25673	1.9697	2.26537	0.909091	2.1021	3.80022	2.61348	3.39893
	3200	0.803213	0.940439	0.727273	1.22549	1.25673	1.81818	2.26537	0.909091	0.900901	2.17155	3.16369	2.50447
	3400	0.401606	0.626959	1.45454	0.490196	0.718133	1.06061	1.61812	0.909091	1.8018	0.977199	1.92572	3.57782
	3600	0	1.25392	0	0	0.359066	2.12121	2.91262	0.909091	1.8018	1.62866	1.23796	3.9356
	3800	0.200803	0	1.81818	0.245098	0.5386	2.12121	1.2945	0	0.600601	1.41151	0.687758	1.43113
	4000	0	0	0.727273	0.245098	0	1.36364	0.647249	0.909091	0	0.542888	0.687758	2.50447
	4500	0.200803	0	0.727273	0.245098	0.718133	1.36364	0.970874	2.72727	0.900901	1.41151	2.06327	3.75671
	5000	0	0	0.363636	0	0.179533	0.909091	0	0	1.2012	0.651466	0.275103	1.43113
	lipid droplet size (μm2)	WT						A-Lipa KO								< 50 μm2						> 50 μm2
	0	0	0	0	0	0	0	0	0	0	0	0	0		WT	59.5063	62.1771	67.8381	64.8465	54.6571	66.4423	40.4937	37.8229	32.1619	35.1535	45.3429	33.5577
	20	27.0483	27.8598	33.2623	25.4605	24.4085	32.5	23.5071	28.9279	23.9043	16.6412	22.2901	20.6242		A-Lipa KO	54.763	61.9224	53.0929	34.402	54.2774	46.5728	45.237	38.0776	46.9071	65.598	45.7226	53.4272
	30	19.2752	20.2952	20.4828	21.4474	17.7898	21.3462	17.5118	19.4085	16.0709	9.61832	19.0755	15.0551
	40	13.1828	14.0221	14.093	17.9386	12.4588	12.5961	13.7441	13.586	13.1178	8.14249	12.9118	10.8935
	50	9.13865	7.74908	9.05218	15.636	9.7634	8.94231	10.9005	9.61183	9.17003	6.25954	10.813	9.17993
	60	12.8151	10.1476	9.79766	5.70175	13.9862	11.3461	12.7962	9.88909	12.5894	9.2112	13.1775	14.3819
	80	6.46008	7.38007	4.22435	3.5307	7.66697	5.09615	7.1327	5.26802	7.70905	6.71756	7.5983	8.72093
	100	4.83193	3.13653	3.76287	2.74123	5.12129	3.75	5.35545	5.26802	6.21697	6.514	5.49947	6.54835
	125	2.67857	3.13653	1.52645	2.17105	2.99491	1.53846	3.08057	2.12569	3.63693	3.91858	3.71945	5.04896
	150	1.83824	1.47602	1.41995	1.09649	1.97664	1.34615	2.01422	1.94085	2.26919	4.73282	2.17853	3.39657
	175	1.05042	2.02952	0.638978	0.855263	1.5274	0.673077	1.46919	1.38632	1.52316	3.30789	0.956429	1.80539
	200	0.945378	1.66052	1.02946	0.855263	1.55735	0.288462	1.32701	1.57116	1.52316	4.58015	1.03613	2.20318
	250	0.420168	0	0.354988	1.00877	0.509134	0.192308	0.521327	0.64695	0.901461	3.91858	0.53135	0.795594
	300	0	0.184502	0.106496	0.723684	0.209644	0	0.236967	0.092421	0.559528	3.05343	0.10627	0.581395
	350	0.052521	0	0	0.219298	0	0	0.094787	0.092421	0.124339	2.44275	0.079702	0.275398
	400	0	0.184502	0	0.285088	0.029949	0.096154	0.047393	0	0.093255	2.23919	0.026567	0.122399
	450	0	0.184502	0.106496	0.109649	0	0	0.07109	0	0.248679	1.57761	0	0.183599
	500	0	0	0.035499	0.153509	0	0.096154	0.07109	0.092421	0.124339	1.93384	0	0

## Sheet: Fig6
B		weeks	WT														A-Lipa KO
	0	0	21.8	22.5	21.7	20	21.4	21	20.6	19.8	21.9	20.9	20.2	22.4	19.9	21.4	21.5	21.2	20.9	22	21	20.8	21.8	23.1	19.4	21.7	23.8	20.8	20	20
	1	1	23.9	23.2	21.6	20.6	22.3	23.4	22.8	21.2	23.8	24	22.7	24.5	22.2	23.7	24.8	22.8	22.5	23.4	22.7	24.3	24.3	25.4	22.5	24.3	25.2	24.1	24.1	25.3
	2	2	25.4	23.8	22.7	21.8	23.8	23.8	22.5	21.6	23.9	24	22	24.4	22	24.4	26.5	24.1	22.8	25.3	23	24.9	24.1	25.4	22.8	24	24.8	25.2	24.5	23.3
	3	3	25.8	24.1	23.8	23.5	24.3	25.7	23.5	23	25.1	24.7	23.1	25.2	22.7	25	27	24.8	23.8	26.7	24.6	25.6	24.5	26.8	24.2	25.8	27.2	26.3	25.7	24.7
	4	4	25.5	24.7	24.7	24.5	26.2	26	24.3	23	25.9	25.3	24	26.9	23	26.6	27.7	26.1	24.9	27.4	25	27.6	25.2	28.1	25.6	26.6	27.8	27.3	27	25.1
	5	5	26.2	25.2	25.3	24.3	25.7	27.2	24.8	23.8	27.1	25.3	25	26.6	23.1	27	28.6	26.4	25.6	28.3	25.3	29.8	26.8	30.5	25.5	27	28.2	27.6	27.6	26.1
	6	6	28.2	27.4	26.4	26.3	27.5	28.8	25.8	24.4	27.7	26.3	26.4	27.2	24.3	29	30.4	29.8	27.7	29.5	26.8	31.3	28.4	32.7	26.9	28.2	29.6	29.7	28.9	27.5
	7	7	28.3	28	27.1	26.6	29.1	30.8	27.9	25.2	28.8	26.3	27	27.3	24.4	29.6	31.6	31.6	29.1	31.2	28	32.8	29.9	34.4	28.7	28	30.3	30.5	30.2	28.3
	8	8	29.4	29	27.8	27.9	30.6	32	29.2	25.6	29.8	27.9	28.6	29	24.7	31.8	33.6	33.8	30.5	33	30.1	34.8	31.3	35.8	30.6	29.5	31.9	31.9	32.3	30.3
	9	9	30	29.5	28.3	28	31.9	32.9	29.8	26.2	30	28.8	29.2	29.9	25.9	33	34.8	34.8	31.6	34.6	30.7	34.2	31.6	36.8	30.4	30.6	33	33.4	33.9	31.9
	10	10	23.3	23.3	27.1	27.5	31.6	32.8	30.4	26.9	30.1	28.9	29.4	30	25.9	33.3	33.5	35.1	33.1	30.6	31.5	34.6	31.5	37.7	30.8	29.9	33.1	34	34.8	31.8
	11	11	30.1	28.3	29.2	28.4	33.3	33.6	31.7	27.1	30.4	30.1	30.9	31.4	26.4	35.3	35.1	35.1	32.4	34.1	31.9	36.6	32.3	40.1	31.3	30.4	32.8	35.7	35.8	32.3
	12	12	30.7	29.7	29.1	29	35.3	34.3	33.3	27.7	31.3	30.8	31.9	31.7	26.3	36.5	36.6	36.5	33.6	35.4	33.6	37.6	32.3	41	32.1	32	33.5	37.2	37	33.9
	13	13	30.9	30.9	29.6	29.5	37.3	36.1	34.2	28.7	31.6	31.8	33.2	32.6	27	37.6	39.3	39.9	36.6	37.8	36	40.1	34.4	44	33.9	32.3	34.2	38	37.7	34
	14	14	31.8	32.8	30.3	30.7	40.3	37.6	34.8	29.2	32.9	32.5	34.6	33.9	27.3	40.3	41.8	42.4	38.5	39.8	38.1	42	35.1	45.8	35	33.3	35.2	39.6	39.8	35.4
	15	15	33	34.1	30.1	31.5	42.1	39.5	36.7	30.8	33.9	34.8	35.3	33.8	28.1	41.7	45.2	44.7	41.3	42.1	40.2	44.3	37	47.8	36.9	33.7	36.2	40.7	40.9	36.2
	16	16	34.6	34.6	31	32.1	44	40.3	37.6	31.3	34.7	34.6	36	35.6	28.6	43	46.8	46.1	43.4	42.7	42	45.5	38.3	49.1	37.5	34.6	37.6	42.6	42.4	37.9
C		Ctrl															A-Lipa KO
	Fat	20.62	18.07	12.82	14.32	21.49	15.92	17.17	14.97	9.48	22.14	11.31	13.75	6.06	6.29	23	23.93	15.48	19.17	23.65	17.49	15.7	17.02	21.36	21.8	17.95	21.88	23.19	22.27	19.32	21.51
	Lean	22.2	21.35	18.97	21.58	26.92	19.98	20.05	21.21	18.9	22.16	24.97	23.53	25.9	25.74	24.95	23.69	19.84	20.7	26.39	21.61	19.94	21.7	22.54	22.33	20.86	27.31	25.53	23.34	26.38	23.73
D		WT															A-Lipa
	iWAT	1910.4	1626.6	884	1138	2066	1233	1745	1291	681	2325	661.7	855	344.9	413	2043	2600.1	1819.4	2118.7	2376	2392	1402	1669	2383	2795	2160	2044.6	2109.1	2131	1572	1710.1
	eWAT	2592.1	2692	1675	2052	2041	2234	2553	1988	1350	3217	1815.2	1921.6	802	965	2673	2202.4	2032	2472	2069	2096	2068	2431	2889	2800	2351	2204.4	2337	2767	2606	2938
	BAT	183.8	176	129.6	110.6	187.8	118	151.58	75.6	80.2	172.8	87.4	80.7	82.8	57.2	161.8	293	153	185.7	304.2	153.6	119.3	161.6	201.6	203.8	139.3	195.9	173.3	138.5	118.4	123.8
F		Ctrl					A-Lipa KO							WT					A-Lipa KO
	16	9.27568	9.45767	7.14555	7.26534	6.38574	7.36255	7.32898	6.62009	7.70962	8.4806		light	8.3631	8.32275	8.14827	7.69613	7.13853	7.32526	6.39226	7.84116	7.00552	7.16101
	17	7.32097	7.48546	11.6249	10.1449	8.96589	6.52783	6.38541	10.3412	7.78143	7.06062		dark	10.2185	10.9562	9.26383	9.19758	8.97686	8.55278	7.12386	9.00626	7.96138	8.43173
	18	9.78204	9.4215	7.17176	7.92286	7.72847	6.88271	6.49642	10.3595	6.11664	7.89875		total	9.27187	9.61259	8.69466	8.43153	8.03893	7.9265	6.75059	8.41182	7.4737	7.7834
	19	9.75941	9.51608	8.55608	8.07675	8.00611	6.89771	6.14891	8.07647	6.31875	7.73251
	20	7.33511	7.66349	7.17415	7.94151	8.94434	7.64246	6.091	8.6581	6.47832	8.47829
	21	10.775	11.1378	8.16294	10.441	9.03529	9.6243	7.12144	10.3229	9.49409	9.42263
	22	12.5741	13.1907	10.2144	9.81147	13.0778	9.80424	8.30875	10.5496	9.62972	9.98369
	23	11.5472	13.3103	11.4653	10.1332	9.52595	9.04699	8.69246	10.1122	9.92757	7.21763
	24	12.4326	13.4883	9.4734	8.87882	11.0171	9.58681	8.26532	9.91297	9.14305	8.14581
	1	11.7933	12.8263	7.82223	8.31457	8.21195	8.7346	6.48435	7.85893	8.82126	9.12247
	2	12.608	13.5996	7.32425	7.71534	7.9008	8.82207	6.72567	7.2979	7.15647	7.18069
	3	10.0593	13.0099	9.66878	7.58011	6.93145	6.95269	7.38931	7.48797	7.27614	6.39335
	4	10.6759	12.3812	7.70786	8.71328	7.58007	6.74776	7.42069	6.83305	7.07669	9.31642
	5	12.8768	12.0502	10.8768	9.2309	7.66624	9.36439	7.66442	9.59925	6.40386	7.12065
	6	10.8796	12.626	10.0762	10.8141	6.44079	8.64213	7.25176	9.384	6.20972	8.97701
	7	8.43552	11.8471	7.94374	7.83426	6.51738	6.79774	6.44574	7.5704	7.15115	6.71198
	8	10.5939	9.3464	7.96518	7.09513	6.44318	6.35789	6.05721	7.12387	5.69911	6.8482
	9	8.05363	8.4507	7.74836	7.17907	7.98696	7.5075	5.83761	7.52231	9.06326	7.15529
	10	8.50624	8.10578	7.04548	9.03971	7.35988	6.75026	6.37334	7.92076	6.51289	6.34024
	11	9.18516	8.50356	8.35117	7.38192	6.65859	8.74459	6.69913	6.88801	6.55012	6.71198
	12	8.3054	9.04598	8.80388	6.5985	6.90751	6.9202	6.60743	7.99861	8.43564	7.06293
	13	8.54019	8.4813	8.7872	6.60316	8.03244	8.03233	6.29371	6.86282	6.8267	6.81357
	14	8.31388	8.32553	7.04548	6.12751	7.16601	6.85522	5.9824	7.01854	7.05807	6.41182
	15	8.90793	8.40063	6.86917	6.5029	6.58918	6.99517	5.29704	8.16578	6.69905	6.73276
	16	7.81318	7.83596	7.19559	7.19073	6.74715	7.39504	6.12719	7.89328	7.52081	8.03729
	17	7.90371	7.60786	7.79602	6.18347	7.15883	7.50001	6.0741	9.27867	7.3506	7.11142
	18	8.0112	8.45627	7.62685	8.78323	7.74283	7.30757	6.34921	7.03686	6.76288	10.0945
	19	8.12718	8.08352	8.9516	8.40317	7.4245	8.01483	7.51239	7.37118	7.53942	9.37183
	20	9.98571	11.3687	9.34474	9.50836	9.99986	10.0741	6.97665	11.6579	9.50738	9.93059
	21	8.82873	11.3881	10.1953	8.03011	10.8806	10.1616	7.48826	11.2846	10.1776	10.3993
	22	10.6081	11.5189	11.2675	10.3664	10.4331	9.027	7.82369	9.13898	8.91966	9.99755
	23	11.8442	10.1392	10.4622	10.7091	10.7729	9.44686	6.42643	8.21386	9.54728	7.14836
	24	8.97865	11.4772	10.1048	10.8281	9.92805	8.7246	6.24544	6.91549	7.9995	8.04421
	1	10.9871	11.2018	8.54417	9.57132	10.6892	7.39254	7.36036	9.96105	6.97829	8.19198
	2	8.5119	8.30049	8.94684	9.20292	7.49152	7.83989	7.1673	7.79252	8.07662	7.69326
	3	9.36337	8.82066	11.7536	10.005	8.10424	8.86705	6.26716	8.32836	6.65916	9.42725
	4	9.73395	10.1865	9.83318	10.462	8.62362	8.63963	6.30819	10.9915	8.19364	7.26842
	5	8.04515	10.4118	9.68307	10.1122	7.72847	9.66429	8.23877	10.3893	6.86925	6.78125
	6	10.2149	8.67046	9.21131	8.08141	7.33115	6.87022	6.77877	7.84061	6.74692	8.51061
	7	7.35209	8.12525	7.78172	7.39358	7.0966	8.08731	6.14891	7.81771	7.23891	7.36771
	8	8.4723	7.2073	7.64829	8.83452	7.62076	7.62247	6.28647	7.00709	6.30546	6.75816
	9	8.10455	7.27962	9.16366	8.47312	8.14972	6.85272	7.19143	7.91847	6.56076	6.78817
	10	6.8627	7.14888	7.93659	7.81327	7.18276	6.6203	6.68706	6.93839	7.29742	6.75585
	11	8.63637	7.95557	8.23919	6.96223	6.96496	7.36255	6.41195	7.76275	6.5581	7.09987
	12	7.2842	7.61064	7.50057	9.11199	7.31679	6.77525	6.25027	8.49094	6.51289	7.10449
	13	7.36057	7.15445	8.31067	7.58477	6.89555	7.43503	5.91	7.80168	7.21763	8.00265
	14	8.07343	7.25181	7.98186	7.27467	7.55375	7.58748	6.49159	8.08334	6.65118	6.89207
	15	7.30965	6.9486	8.31543	7.80161	6.69449	6.74026	6.57123	7.93907	6.49693	6.6658
	16	7.37189	7.19617	7.21942	7.11145	6.29718	8.78958	6.31784	7.84061	6.98361	6.62424
G		WT					A-Lipa KO
	light	0.73412	0.7242	0.73716	0.76084	0.74328	0.75476	0.74484	0.75544	0.7714	0.76792
	dark	0.759833	0.734375	0.766292	0.758708	0.761833	0.777833	0.774542	0.768708	0.77425	0.761917
	total	0.746714	0.729184	0.751429	0.759796	0.752367	0.766061	0.759388	0.761939	0.772796	0.76498
H	min	WT										A-Lipa KO											WT										A-Lipa KO
	0	144.054	153.513	164.324	133.243	152.162	144.054	146.757	175.135	126.487	194.054	215.676	200.811	200.811	199.459	173.784	141.351	130.541	144.054	161.622	127.838		38481	35581.2	33655	29413.5	33710.8	36303.7	33392.6	43706.2	32821.7	30037.3	42544.1	39429.8	47964.1	46793.5	46282.3	52472.6	41035.1	46576.2	44988.3	41840.3
	15	353.514	352.162	418.378	250.811	281.892	358.919	298.108	353.514	276.486	234.595	473.784	353.514	356.216	456.216	388.649	388.649	315.676	425.135	392.703	330.541
	30	340	394.054	411.622	303.514	300.811	353.514	300.811	385.946	252.162	279.189	418.378	369.73	412.973	469.73	441.351	414.324	383.243	440	462.973	385.946
	60	378.194	294.861	254.583	311.528	336.528	346.25	318.472	480.972	354.583	283.75	347.639	343.472	480.972	424.028	487.917	565.694	425.417	449.028	404.583	444.861
	120	247.639	233.75	180.972	126.806	214.306	210.139	224.028	225.417	203.194	200.417	292.083	294.861	339.306	293.472	242.083	360.139	251.806	300.417	308.75	240.694
I	min	WT										A-Lipa KO											WT										A-Lipa KO
	0	100	100	100	100	100	100	100	100	100		100	100	100	100	100	100	100	100	100			4182.56	4920.42	4885.39	4825.47	4918.1	5199.86	4800.47	4302.63	4116.18		5045.66	6507.42	6694.82	5570.58	7967.62	5764.53	5258.8	5520.83	5154.3
	15	66.9767	80	62.7692	64.1509	78.1609	74.0947	60.8833	65.1316	47.0588		56.8862	89.6142	97.6589	94.1953	106.626	75	53.3724	77.2222	58.7537
	30	33.0233	40	41.8462	38.3648	40.2299	38.4401	40.3785	32.2368	31.7647		39.2216	54.8961	56.8562	49.6042	64.1566	52.907	43.4018	48.8889	41.8398
	60	18.3721	25.3521	24.6154	26.7296	25.5747	32.8691	21.1356	17.4342	19.7059		29.3413	43.3234	40.1338	27.1768	54.2169	36.3372	34.8974	31.9444	31.454
	120	28.6046	30.9859	38.1538	34.9057	31.3218	33.1476	42.5868	35.5263	35.2941		41.3174	40.9496	46.4883	35.62	57.8313	35.4651	38.7097	35.8333	38.8724

## Sheet: Fig7
A		Ctrl				A-Lipa KO
	Pnpla2		140.575	68.9834	90.4415	166.72	155.083	201.559	147.4
	Lipe		189.974	77.8755	32.1507	188.123	219.677	688.404	51.5307
	Abhd5		156.495	68.8684	74.6364	174.285	171.145	136.708	144.977
	G0s2		143.783	98.8454	57.3713	62.252	242.237	242.597	113.135
	Hilpda		55.8355	149.22	94.9448	31.1651	78.3082	126.739	68.9681
B		Ctrl								A-Lipa KO
	PNPLA2	101.852	101.244	119.516	87.6077	89.7804	90.384	82.3966	127.219	108.463	170.87	155.663	116.698	103.604	112.243
	LIPE	128.097	120.36	105.057	87.7078	58.7785	127.296	103.227	69.4772	108.051	52.4215	73.6904	78.5992	77.9898	58.6988
	ABHD5	88.7584	93.6061	110.08	104.303	103.252	99.3586	99.7757	100.866	98.8241	102.85	118.186	105.624	93.8505	94.0237
	G0S2	76.3683	69.7542	152.476	101.401	133.785	74.3157	95.2174	96.6819	96.284	146.903	172.181	105.824	80.5537	161.249
	HILPDA	106.784	103.192	101.297	88.7262	110.804	95.1941	90.7474	103.254	95.397	118.632	125.3	105.872	103.03	108.325
C		Ctrl						A-Lipa KO
	Pnpla2	98.52	104.54	101.18	113.96	107.04	74.76	190.09	178.36	178.79	186.7	154.25	109.14
	Lipe	103.75	105.21	106.89	124.34	106.93	52.88	222.14	228.69	194.41	190.26	168.16	125.12
	Abhd5	103.27	103.97	103.63	114.98	113.12	61.03	124.6	122.28	114.96	126.1	110.1	72.69
	G0s2	110.47	110.81	119.77	121	117.19	20.76	82.91	88.14	89.89	82.35	73.26	11.87
	Hilpda	86.85	97.25	79.95	108.69	108.89	118.36	89.56	90.93	138.41	122.81	75.77	70.14
D		Ctrl						A-Lipa KO
	PNPLA2	62.7736	115.21	104.45	94.299	106.662	116.605	127.968	163.166	176.499	178.394	155.69	142.176
	LIPE	89.8105	104.119	92.1816	100.166	107.038	106.686	109.775	145.375	149.985	144.97	155.008	154.467
	ABHD5	102.744	108.203	100.968	91.1408	96.2891	100.655	94.2502	92.3804	92.1851	94.4265	92.354	92.9163
	G0S2	70.1696	117.84	105.766	96.9672	120.912	88.3459	106.339	82.8914	81.8053	80.14	109.96	43.2735
	HILPDA	119.632	122.484	105.789	107.355	93.4452	51.2954	109.745	112.325	103.602	91.7471	59.2828	100.111
F		Ctrl						A-Lipa KO								Ctrl						A-Lipa KO
	-	18.5567	18.4114	15.5207	12.4522	11.0747	11.1623	9.78768	9.75988	5.12752	6.6916	9.87216	13.0366		-	8.9156	7.57801	7.24277	9.09489	7.51165	6.63779	7.62689	5.35689	2.53724	2.13317	5.18403	7.21567
	+	6.97072	6.59787	9.37058	10.4514	5.57734	6.81271	6.56945	2.89903	6.19893	3.78673	5.81803	6.10159		+	4.86366	3.28857	3.66771	4.15765	4.29098	4.47253	2.0163	0.665095	0.540622	1.32467	4.31079	3.0937
G		Ctrl				A-Lipa KO						Ctrl				A-Lipa KO
	-	0.245664	0.202375	0.229431	0.240253	0.187913	0.187913	0.195292	0.185453		-	0.157035	0.135814	0.151247	0.155106	0.064434	0.062505	0.070222	0.066364
	+	0.072509	0.072509	0.072509	0.061687	0.045257	0.037878	0.035418	0.02312		+	0.039355	0.041284	0.039355	0.043213	0.025851	0.025851	0.018134	0.021993

## Sheet: S1
	0						16
	0.546092	0.921844	0.571142	0.696393	0.671343	0.846693	1.6483	1.87375	1.7986	2.1994	1.7485	1.8487

## Sheet: S2
A	starvation (h)	Lipa						Pnpla2
	0	107.383	97.8448	96.2273	108.143	87.5976	102.805	97.501	108.353	109.635	98.5377	95.7623	90.211
	4	133.267	121.048	137.378	141.946			94.0224	88.7702	83.6002	77.5853
	8	175.158	226.953	202.978	231.987			95.3953	82.6779	89.3353	95.8026
	16	283.118	264.693	275.084	239.001	276.422	305.686	104.072	98.052	94.7478	108.632	109.379	96.0678
	24	343.813	365.563	394.409	347.133	362.958	380.286	95.1952	93.1434	92.1862	99.9144	92.5045	85.792
C	h	Lipa						Pnpla2
	0	83.5044	89.6003	102.813	114.877	110.09	99.1152	77.6743	92.841	109.843	105.344	115.71	98.5871
	4	75.0398	92.5753	65.9545	74.5747			47.2292	68.3299	54.2069	57.0198
	8	42.3586	84.5416	89.7821	60.0244	124.082	105.306	51.7486	44.9588	49.6382	45.1508	59.8153	73.403
	16	167.18	156.598	166.199	161.073			91.7668	99.2174	109.936	107.875
	24	179.981	206.049	185.035	183.508			107.056	151.383	129.717	135.451
E	0						4						8						16						24
	100.269	99.8202	99.6392	101.067	99.7045	99.501			100.535	100.457	99.9201	99.9182	100.444	100.429	101.004	101.209			100.846	100.722	101.21	101.374	101.313	100.793	101.097	101.426	101.121	101.921	101.097	101.249
F	0						4						8						16						24
	98.9908	100.339	100.314	99.976	100.92	99.4599			100.67	102.579	100.596	101.19	106.886	102.786	105.159	103.779	100.73	108.907			102.824	102.649	102.144	102.408	101.482	102.337	101.687	101.819

## Sheet: S3
A	0								1								3									0								1								3
	0.783133	0.692771	0.695509	0.640745	0.629792	0.807547	0.860377	0.739623	0.484666	0.501095	0.520263	0.251917	0.460022	0.656604	0.69434	0.407547	0.460022	0.364184	0.43264	0.323111	0.495619	0.664151	0.566038	0.475472		72.6087	132.609	170.217	142.174	141.304	123.875	98.875	120.125	53.2609	54.5652	68.4783	67.8261	43.4783	53.25	65.125	40.125	52.6087	49.7826	43.913	44.5652	124.565	61.375	50.75	35.75
B		0			1			3					0				1				3
	Lipa	100.121	111.489	88.3897	182.351	215.732	202.274	229.887	230.09	246.425		Lipa	107.222	95.2503	86.6749	110.853	284.898	279.93	298.398		252.557	372.139	350.509
	Pnpla2	106.514	104.344	89.1421	133.058	116.268	139.802	158.36	179.75	83.4055		Pnpla2	108.989	98.6963	93.9655	98.3495	41.4854	72.3979	66.0397		60.8304	80.9184	101.207
C		RT			CE1D			CE3D					RT				CE1D			CE3D
	LIPA	140.625	98.7318	60.6434	84.3014	93.333	186.957	156.257	192.55	316.822		LIPA	30.6464	92.4171	132.179	144.758	90.773	84.7221	161.667	111.562	162.466	121.799
	PNPLA2	110.628	94.8332	94.5388	83.6926	63.3148	81.0093	73.3756	85.7611	79.7857		PNPLA2	57.0911	134.693	116.647	91.5696	48.8965	62.3445	46.8747	68.4262	64.6332	56.3399

[truncated: 19 more sheets: S4, S5, S6, S7, S8, S9, S10, S11, S12, S13, S14, S15, S16, S17, S18, S19, S20, S21, S22]
